# Supplementary material for: Integrated Transcriptomic and Metabolomic Analysis Deciphers the Molecular and Metabolic Mechanisms Underlying Growth Rate Divergence in Dezhou Donkeys
Source: Animals (Basel). 2026 Apr 21;16(8):1271. doi: 10.3390/ani16081271 (PMC13113997; doi:10.3390/ani16081271)
Supplement: Supplementary file 1 [file animals-16-01271-s001.zip]

Archive with 4 entries (4 files):
- Supplementary Figure S1.jpg
- Supplementary Table S1.xlsx
- Supplementary Table S2.xlsx
- Supplementary Table S3.xlsx
