# Supplementary material for: Integrated Transcriptomic and Metabolomic Analysis Deciphers the Molecular and Metabolic Mechanisms Underlying Growth Rate Divergence in Dezhou Donkeys
Source: Animals (Basel). 2026 Apr 21;16(8):1271. doi: 10.3390/ani16081271 (PMC13113997; doi:10.3390/ani16081271)
Supplement: Supplementary file 1 [file animals-16-01271-s001.zip › Supplementary Table S1.xlsx]

## Sheet: Supplementary Table S1
sample	library	raw_reads	raw_bases	clean_reads	clean_bases	error_rate	Q20	Q30	GC_pct
D1	FRAS230011228-1r	48151906	7.22G	46812670	7.02G	0.03	97.01	92.05	50.9
D2	FRAS230011229-1r	46987102	7.05G	45707974	6.86G	0.03	96.75	91.49	51.18
D3	FRAS230011230-1r	45489822	6.82G	44438964	6.67G	0.03	96.91	91.82	51.44
D4	FRAS230011231-1r	51596652	7.74G	49762566	7.46G	0.03	96.85	91.66	51.4
D5	FRAS230011232-1r	45405844	6.81G	43581844	6.54G	0.03	96.36	90.63	49.86
D6	FRAS230011233-1r	45445290	6.82G	42321932	6.35G	0.03	97.18	92.42	49.79
N1	FRAS230011234-1r	47442076	7.12G	46130908	6.92G	0.03	96.9	91.69	48.87
N2	FRAS230011235-1r	48028910	7.2G	46821592	7.02G	0.03	97.03	91.99	47.88
N3	FRAS230011236-1r	45911066	6.89G	45156494	6.77G	0.03	97.07	92.08	47.74
N4	FRAS230011237-1r	41228864	6.18G	40011392	6.0G	0.03	97.06	92.01	45.76
N5	FRAS230011238-1r	47602414	7.14G	45887278	6.88G	0.03	96.98	91.87	46.81
N6	FRAS230011239-1r	47439838	7.12G	45021384	6.75G	0.03	97.07	92.1	47.77
