# Supplementary material for: Integrated Transcriptomic and Metabolomic Analysis Deciphers the Molecular and Metabolic Mechanisms Underlying Growth Rate Divergence in Dezhou Donkeys
Source: Animals (Basel). 2026 Apr 21;16(8):1271. doi: 10.3390/ani16081271 (PMC13113997; doi:10.3390/ani16081271)
Supplement: Supplementary file 1 [file animals-16-01271-s001.zip › Supplementary Table S2.xlsx]

## Sheet: Supplementary Table S2
sample	total_reads	total_map	unique_map	multi_map	read1_map	read2_map	positive_map	negative_map	splice_map	unsplice_map	proper_map
D1	46812670	43081686(92.03%)	42168433(90.08%)	913253(1.95%)	21208152(45.3%)	20960281(44.77%)	21059885(44.99%)	21108548(45.09%)	12915812(27.59%)	29252621(62.49%)	40093552(85.65%)
D2	45707974	42291082(92.52%)	41405302(90.59%)	885780(1.94%)	20873381(45.67%)	20531921(44.92%)	20674133(45.23%)	20731169(45.36%)	14162262(30.98%)	27243040(59.6%)	39262782(85.9%)
D3	44438964	41084791(92.45%)	39943018(89.88%)	1141773(2.57%)	20093115(45.22%)	19849903(44.67%)	19950044(44.89%)	19992974(44.99%)	15739717(35.42%)	24203301(54.46%)	38061552(85.65%)
D4	49762566	45905103(92.25%)	44742896(89.91%)	1162207(2.34%)	22533247(45.28%)	22209649(44.63%)	22357258(44.93%)	22385638(44.98%)	18346396(36.87%)	26396500(53.04%)	42517340(85.44%)
D5	43581844	38003789(87.2%)	37024456(84.95%)	979333(2.25%)	18753382(43.03%)	18271074(41.92%)	18520248(42.5%)	18504208(42.46%)	13269386(30.45%)	23755070(54.51%)	35063978(80.46%)
D6	42321932	37197292(87.89%)	36178343(85.48%)	1018949(2.41%)	18165791(42.92%)	18012552(42.56%)	18088202(42.74%)	18090141(42.74%)	12672951(29.94%)	23505392(55.54%)	33787178(79.83%)
N1	46130908	42954757(93.11%)	42047373(91.15%)	907384(1.97%)	21167272(45.89%)	20880101(45.26%)	21012070(45.55%)	21035303(45.6%)	14406081(31.23%)	27641292(59.92%)	40166158(87.07%)
N2	46821592	43556620(93.03%)	42728213(91.26%)	828407(1.77%)	21488523(45.89%)	21239690(45.36%)	21341444(45.58%)	21386769(45.68%)	12666601(27.05%)	30061612(64.2%)	41135436(87.86%)
N3	45156494	42135723(93.31%)	41277286(91.41%)	858437(1.9%)	20757844(45.97%)	20519442(45.44%)	20628900(45.68%)	20648386(45.73%)	13155122(29.13%)	28122164(62.28%)	39863466(88.28%)
N4	40011392	37096600(92.72%)	36327875(90.79%)	768725(1.92%)	18268812(45.66%)	18059063(45.13%)	18157172(45.38%)	18170703(45.41%)	10772597(26.92%)	25555278(63.87%)	35095568(87.71%)
N5	45887278	41439181(90.31%)	40557789(88.39%)	881392(1.92%)	20414004(44.49%)	20143785(43.9%)	20287421(44.21%)	20270368(44.17%)	11020852(24.02%)	29536937(64.37%)	39088778(85.18%)
N6	45021384	41324911(91.79%)	40411139(89.76%)	913772(2.03%)	20315223(45.12%)	20095916(44.64%)	20185749(44.84%)	20225390(44.92%)	11868771(26.36%)	28542368(63.4%)	38630870(85.81%)
