# Supplementary material for: Integrated Transcriptomic and Metabolomic Analysis Deciphers the Molecular and Metabolic Mechanisms Underlying Growth Rate Divergence in Dezhou Donkeys
Source: Animals (Basel). 2026 Apr 21;16(8):1271. doi: 10.3390/ani16081271 (PMC13113997; doi:10.3390/ani16081271)
Supplement: Supplementary file 1 [file animals-16-01271-s001.zip › Supplementary Table S3.xlsx]

## Sheet: correlation analysis
	5,8-dihydroxy-10-methyl-5,8,9,10-tetrahydro-2H-oxecin-2-one	Melatonin	octadec-9-ynoic acid	1-[(3,5-dimethylisoxazol-4-yl)sulfonyl]piperidine	NKK	Gly-Phe	Corey Lactone Diol	cis-gondoic acid	PC (17:1/17:1)	Choline	Oleic acid	4-(allyloxy)-1,2-dihydroquinolin-2-one	2-(tert-butyl)-1,3-thiazolane-4-carboxylic acid	SM (d19:2/14:0)	Dibutyl sebacate	L-(+)-Citrulline	PC (18:4/18:4)	1,4-dihydroxyheptadec-16-en-2-yl acetate	L-Pyroglutamic acid	Piperine
TPGS1	-0.79	-0.671	-0.755	-0.734	0.608	0.734	0.853	0.811	-0.755	0.671	0.622	-0.49	-0.643	-0.797	0.867	-0.909	0.881	0.825	-0.531	-0.615
NDUFA11	-0.762	-0.629	-0.615	-0.79	0.566	0.685	0.853	0.867	-0.776	0.573	0.839	-0.315	-0.573	-0.685	0.902	-0.79	0.664	0.832	-0.566	-0.545
GADD45GIP1	-0.741	-0.783	-0.783	-0.769	0.643	0.671	0.902	0.615	-0.657	0.79	0.378	-0.371	-0.531	-0.797	0.797	-0.762	0.643	0.573	-0.58	-0.594
SH3TC1	-0.671	-0.601	-0.699	-0.72	0.552	0.727	0.909	0.867	-0.867	0.615	0.664	-0.573	-0.685	-0.72	0.923	-0.769	0.699	0.825	-0.629	-0.587
LOC106833497	-0.713	-0.636	-0.692	-0.783	0.608	0.657	0.965	0.846	-0.776	0.65	0.643	-0.476	-0.643	-0.783	0.93	-0.769	0.755	0.832	-0.727	-0.573
HSH2D	-0.755	-0.818	-0.769	-0.685	0.79	0.727	0.895	0.72	-0.734	0.825	0.441	-0.434	-0.72	-0.916	0.895	-0.811	0.692	0.685	-0.65	-0.552
ZNF628	-0.797	-0.769	-0.727	-0.804	0.657	0.706	0.93	0.699	-0.727	0.727	0.427	-0.301	-0.448	-0.797	0.825	-0.769	0.65	0.615	-0.615	-0.622
TOR4A	-0.797	-0.685	-0.664	-0.832	0.622	0.671	0.902	0.734	-0.706	0.657	0.615	-0.196	-0.427	-0.776	0.811	-0.776	0.706	0.685	-0.587	-0.538
LYL1	-0.755	-0.741	-0.72	-0.664	0.678	0.804	0.888	0.776	-0.825	0.741	0.483	-0.455	-0.678	-0.832	0.902	-0.839	0.671	0.72	-0.566	-0.58
C20H19orf25	-0.804	-0.692	-0.699	-0.685	0.706	0.769	0.839	0.902	-0.797	0.678	0.748	-0.483	-0.79	-0.853	0.958	-0.923	0.853	0.923	-0.573	-0.559
ATP5F1D	-0.839	-0.769	-0.699	-0.783	0.685	0.727	0.902	0.741	-0.699	0.72	0.559	-0.245	-0.531	-0.839	0.867	-0.846	0.699	0.699	-0.58	-0.594
TIMM13	-0.867	-0.741	-0.79	-0.916	0.601	0.797	0.818	0.678	-0.643	0.65	0.727	-0.308	-0.503	-0.748	0.783	-0.741	0.594	0.615	-0.378	-0.713
OGFOD3	-0.755	-0.678	-0.727	-0.909	0.51	0.706	0.888	0.678	-0.699	0.608	0.664	-0.287	-0.406	-0.657	0.783	-0.65	0.49	0.573	-0.497	-0.664
ZNF296	-0.671	-0.706	-0.748	-0.769	0.657	0.622	0.958	0.776	-0.776	0.734	0.434	-0.594	-0.629	-0.762	0.888	-0.685	0.706	0.734	-0.769	-0.58
NCLN	-0.839	-0.769	-0.727	-0.622	0.776	0.867	0.804	0.804	-0.804	0.769	0.573	-0.42	-0.769	-0.923	0.902	-0.951	0.811	0.797	-0.469	-0.538
THOP1	-0.797	-0.699	-0.811	-0.888	0.566	0.832	0.93	0.65	-0.657	0.713	0.552	-0.483	-0.615	-0.783	0.825	-0.692	0.594	0.622	-0.462	-0.706
LOC106824173	-0.818	-0.713	-0.769	-0.699	0.699	0.818	0.839	0.748	-0.762	0.741	0.531	-0.427	-0.657	-0.895	0.832	-0.909	0.867	0.748	-0.476	-0.566
ZNHIT2	-0.79	-0.678	-0.713	-0.769	0.692	0.755	0.909	0.706	-0.685	0.755	0.545	-0.343	-0.636	-0.895	0.832	-0.804	0.811	0.734	-0.559	-0.483
FIZ1	-0.713	-0.601	-0.713	-0.804	0.566	0.699	0.895	0.853	-0.769	0.629	0.72	-0.615	-0.713	-0.706	0.909	-0.727	0.755	0.867	-0.615	-0.587
UBXN6	-0.664	-0.685	-0.671	-0.65	0.671	0.657	0.895	0.86	-0.846	0.706	0.566	-0.538	-0.727	-0.769	0.944	-0.79	0.72	0.832	-0.72	-0.497
ZNF444	-0.909	-0.748	-0.748	-0.783	0.636	0.881	0.783	0.727	-0.685	0.678	0.734	-0.266	-0.608	-0.825	0.832	-0.916	0.699	0.706	-0.308	-0.657
LOC106828257	-0.818	-0.727	-0.692	-0.734	0.734	0.755	0.888	0.706	-0.671	0.79	0.517	-0.301	-0.65	-0.909	0.846	-0.846	0.811	0.741	-0.552	-0.462
KLF16	-0.741	-0.671	-0.58	-0.734	0.65	0.643	0.874	0.902	-0.846	0.601	0.741	-0.28	-0.538	-0.72	0.923	-0.79	0.664	0.825	-0.685	-0.497
ANTKMT	-0.811	-0.65	-0.65	-0.671	0.706	0.825	0.769	0.881	-0.797	0.664	0.846	-0.406	-0.804	-0.839	0.916	-0.902	0.825	0.916	-0.448	-0.462
LOC106836178	-0.748	-0.622	-0.678	-0.664	0.657	0.769	0.818	0.937	-0.86	0.629	0.804	-0.545	-0.804	-0.797	0.951	-0.888	0.846	0.951	-0.559	-0.524
ALKBH7	-0.762	-0.643	-0.804	-0.818	0.524	0.769	0.923	0.741	-0.72	0.657	0.601	-0.524	-0.622	-0.776	0.853	-0.811	0.755	0.734	-0.517	-0.699
SH2B2	-0.65	-0.734	-0.783	-0.769	0.692	0.601	0.951	0.727	-0.776	0.762	0.364	-0.58	-0.587	-0.783	0.846	-0.65	0.685	0.657	-0.783	-0.573
JUND	-0.811	-0.755	-0.664	-0.699	0.804	0.699	0.832	0.776	-0.727	0.762	0.601	-0.259	-0.636	-0.902	0.86	-0.86	0.818	0.776	-0.601	-0.427
RPUSD1	-0.776	-0.65	-0.636	-0.608	0.769	0.79	0.762	0.909	-0.895	0.671	0.741	-0.399	-0.734	-0.867	0.888	-0.909	0.895	0.902	-0.524	-0.399
FSCN1	-0.706	-0.622	-0.762	-0.846	0.552	0.713	0.979	0.762	-0.748	0.657	0.58	-0.545	-0.615	-0.762	0.874	-0.692	0.692	0.734	-0.65	-0.643
GDF1	-0.797	-0.797	-0.832	-0.699	0.748	0.825	0.846	0.79	-0.783	0.776	0.517	-0.636	-0.804	-0.874	0.916	-0.846	0.748	0.762	-0.545	-0.678
PPP1R13L	-0.825	-0.951	-0.839	-0.776	0.867	0.734	0.671	0.58	-0.65	0.846	0.497	-0.343	-0.573	-0.804	0.72	-0.678	0.51	0.469	-0.399	-0.58
PTRH1	-0.839	-0.811	-0.678	-0.699	0.909	0.797	0.664	0.685	-0.741	0.818	0.573	-0.273	-0.622	-0.86	0.734	-0.727	0.706	0.643	-0.392	-0.343
BCL3	-0.755	-0.762	-0.678	-0.692	0.825	0.65	0.853	0.734	-0.713	0.804	0.524	-0.294	-0.65	-0.909	0.846	-0.797	0.79	0.734	-0.664	-0.385
SPPL2B	-0.832	-0.713	-0.755	-0.706	0.755	0.867	0.804	0.748	-0.79	0.741	0.573	-0.399	-0.664	-0.916	0.811	-0.86	0.832	0.727	-0.434	-0.524
NDUFS6	-0.916	-0.748	-0.72	-0.741	0.657	0.902	0.727	0.748	-0.657	0.713	0.783	-0.35	-0.748	-0.804	0.86	-0.93	0.727	0.79	-0.252	-0.594
PEAK3	-0.783	-0.72	-0.65	-0.622	0.832	0.741	0.797	0.755	-0.72	0.825	0.566	-0.343	-0.776	-0.937	0.853	-0.874	0.895	0.825	-0.545	-0.308
CDT1	-0.678	-0.608	-0.587	-0.741	0.622	0.58	0.909	0.867	-0.853	0.608	0.636	-0.322	-0.476	-0.713	0.867	-0.741	0.748	0.804	-0.748	-0.434
TJP3	-0.846	-0.72	-0.671	-0.713	0.678	0.755	0.783	0.895	-0.818	0.615	0.79	-0.315	-0.601	-0.783	0.902	-0.937	0.783	0.846	-0.503	-0.594
PAOX	-0.762	-0.699	-0.734	-0.846	0.538	0.699	0.909	0.636	-0.643	0.727	0.441	-0.413	-0.49	-0.692	0.783	-0.706	0.643	0.622	-0.517	-0.601
LOC123280592	0.643	0.629	0.685	0.552	-0.706	-0.664	-0.629	-0.755	0.678	-0.713	-0.587	0.734	0.909	0.72	-0.804	0.72	-0.818	-0.846	0.455	0.392
INAFM1	-0.762	-0.748	-0.818	-0.692	0.755	0.762	0.839	0.748	-0.762	0.769	0.538	-0.51	-0.734	-0.916	0.853	-0.853	0.825	0.734	-0.559	-0.573
ST14	-0.713	-0.601	-0.727	-0.776	0.566	0.748	0.916	0.692	-0.762	0.629	0.455	-0.413	-0.476	-0.79	0.769	-0.699	0.699	0.622	-0.559	-0.601
C30H1orf53	-0.937	-0.825	-0.741	-0.804	0.664	0.818	0.727	0.657	-0.608	0.72	0.678	-0.175	-0.517	-0.776	0.776	-0.895	0.65	0.629	-0.273	-0.636
ARSI	-0.734	-0.699	-0.727	-0.818	0.601	0.671	0.923	0.706	-0.692	0.741	0.434	-0.524	-0.573	-0.713	0.832	-0.685	0.692	0.699	-0.622	-0.573
SLC7A5	-0.853	-0.797	-0.804	-0.93	0.566	0.685	0.762	0.524	-0.497	0.755	0.503	-0.336	-0.413	-0.636	0.671	-0.692	0.608	0.517	-0.322	-0.65
CITED4	-0.727	-0.713	-0.685	-0.573	0.839	0.706	0.72	0.671	-0.755	0.776	0.441	-0.28	-0.601	-0.93	0.72	-0.818	0.853	0.65	-0.503	-0.322
MEX3D	-0.741	-0.636	-0.594	-0.762	0.629	0.65	0.874	0.916	-0.839	0.573	0.811	-0.308	-0.559	-0.72	0.923	-0.783	0.692	0.853	-0.671	-0.51
MAP4K3	0.783	0.699	0.783	0.902	-0.538	-0.713	-0.888	-0.629	0.615	-0.727	-0.455	0.517	0.51	0.671	-0.762	0.664	-0.671	-0.629	0.483	0.65
LOC123288398	0.846	0.699	0.706	0.923	-0.51	-0.783	-0.825	-0.524	0.531	-0.671	-0.49	0.238	0.364	0.657	-0.678	0.622	-0.497	-0.483	0.308	0.643
LOC123285672	0.846	0.713	0.755	0.944	-0.538	-0.741	-0.818	-0.573	0.594	-0.692	-0.51	0.301	0.343	0.65	-0.671	0.664	-0.622	-0.531	0.35	0.629
BHLHA15	-0.713	-0.622	-0.72	-0.811	0.441	0.699	0.944	0.685	-0.65	0.629	0.49	-0.49	-0.545	-0.671	0.839	-0.713	0.608	0.671	-0.552	-0.692
PYGO1	0.783	0.629	0.762	0.867	-0.308	-0.727	-0.699	-0.629	0.552	-0.434	-0.636	0.497	0.378	0.455	-0.699	0.65	-0.434	-0.538	0.231	0.937
LOC123281569	-0.622	-0.517	-0.587	-0.727	0.531	0.636	0.895	0.916	-0.909	0.49	0.713	-0.469	-0.531	-0.65	0.888	-0.664	0.65	0.818	-0.713	-0.531
LOC123283951	0.923	0.825	0.783	0.825	-0.727	-0.804	-0.79	-0.692	0.629	-0.776	-0.531	0.406	0.594	0.811	-0.804	0.832	-0.762	-0.692	0.406	0.65
AMN	-0.769	-0.832	-0.811	-0.65	0.79	0.748	0.832	0.783	-0.797	0.797	0.462	-0.559	-0.748	-0.881	0.902	-0.867	0.755	0.734	-0.608	-0.622
PERCC1	-0.713	-0.825	-0.769	-0.566	0.888	0.72	0.671	0.615	-0.762	0.909	0.322	-0.455	-0.685	-0.874	0.706	-0.776	0.79	0.594	-0.455	-0.322
GPSM1	-0.881	-0.748	-0.706	-0.706	0.713	0.909	0.762	0.783	-0.783	0.685	0.741	-0.273	-0.664	-0.86	0.86	-0.909	0.685	0.734	-0.343	-0.58
LOC106842671	0.664	0.531	0.699	0.79	-0.434	-0.741	-0.923	-0.685	0.748	-0.573	-0.538	0.427	0.483	0.692	-0.776	0.671	-0.615	-0.629	0.51	0.608
CCDC71L	-0.65	-0.587	-0.476	-0.58	0.685	0.497	0.692	0.902	-0.825	0.503	0.776	-0.196	-0.483	-0.678	0.818	-0.769	0.741	0.832	-0.664	-0.329
FAM171A2	-0.566	-0.594	-0.594	-0.615	0.706	0.566	0.832	0.748	-0.909	0.657	0.371	-0.35	-0.413	-0.748	0.727	-0.622	0.72	0.629	-0.734	-0.301
LOC106829583	0.909	0.741	0.636	0.748	-0.664	-0.734	-0.636	-0.622	0.503	-0.685	-0.552	0.245	0.497	0.706	-0.692	0.797	-0.741	-0.664	0.259	0.524
LOC123281392	0.832	0.79	0.86	0.986	-0.503	-0.727	-0.741	-0.476	0.476	-0.678	-0.503	0.42	0.378	0.573	-0.636	0.559	-0.42	-0.399	0.259	0.811
LOC123284938	0.685	0.503	0.566	0.776	-0.399	-0.615	-0.692	-0.797	0.685	-0.413	-0.909	0.35	0.476	0.483	-0.769	0.664	-0.566	-0.762	0.392	0.559
LRP12	0.65	0.566	0.524	0.699	-0.629	-0.622	-0.93	-0.804	0.79	-0.622	-0.58	0.28	0.545	0.762	-0.867	0.671	-0.664	-0.769	0.734	0.364
ECM1	-0.685	-0.867	-0.937	-0.804	0.741	0.636	0.818	0.531	-0.643	0.874	0.252	-0.636	-0.587	-0.769	0.713	-0.594	0.594	0.455	-0.573	-0.643
LOC123277135	-0.517	-0.622	-0.552	-0.49	0.783	0.594	0.713	0.783	-0.923	0.622	0.552	-0.329	-0.601	-0.769	0.783	-0.601	0.538	0.636	-0.678	-0.266
LOC123281513	-0.678	-0.58	-0.706	-0.762	0.427	0.762	0.909	0.699	-0.706	0.531	0.58	-0.441	-0.552	-0.692	0.839	-0.678	0.476	0.615	-0.503	-0.741
MTLN	-0.65	-0.399	-0.371	-0.524	0.483	0.65	0.531	0.769	-0.65	0.392	0.944	-0.133	-0.58	-0.58	0.713	-0.734	0.643	0.811	-0.252	-0.252
LOC123276498	-0.804	-0.769	-0.629	-0.594	0.769	0.755	0.72	0.832	-0.832	0.72	0.65	-0.287	-0.65	-0.804	0.867	-0.923	0.748	0.79	-0.476	-0.434
MAF	-0.594	-0.42	-0.448	-0.657	0.455	0.524	0.65	0.86	-0.762	0.343	0.937	-0.259	-0.448	-0.503	0.755	-0.636	0.608	0.804	-0.497	-0.392
LOC106830708	-0.783	-0.622	-0.699	-0.923	0.392	0.706	0.874	0.671	-0.622	0.531	0.657	-0.315	-0.364	-0.58	0.769	-0.671	0.51	0.601	-0.427	-0.748
BATF3	-0.867	-0.748	-0.748	-0.811	0.622	0.923	0.783	0.559	-0.643	0.762	0.524	-0.266	-0.538	-0.783	0.72	-0.748	0.559	0.524	-0.224	-0.573
LOC106824371	-0.664	-0.434	-0.49	-0.713	0.406	0.601	0.587	0.72	-0.608	0.399	0.923	-0.238	-0.462	-0.483	0.671	-0.636	0.601	0.734	-0.273	-0.399
GPR153	-0.783	-0.706	-0.741	-0.748	0.72	0.776	0.881	0.671	-0.643	0.804	0.552	-0.392	-0.741	-0.916	0.839	-0.797	0.783	0.727	-0.517	-0.469
LOC106840049	-0.406	-0.545	-0.497	-0.566	0.636	0.294	0.804	0.671	-0.741	0.545	0.273	-0.322	-0.322	-0.622	0.685	-0.42	0.524	0.531	-0.909	-0.301
LOC123280006	0.853	0.79	0.797	0.951	-0.636	-0.741	-0.818	-0.573	0.601	-0.734	-0.483	0.336	0.385	0.699	-0.692	0.622	-0.566	-0.497	0.406	0.664
LOC123285100	0.615	0.51	0.573	0.72	-0.469	-0.573	-0.916	-0.657	0.608	-0.615	-0.469	0.357	0.524	0.685	-0.783	0.65	-0.678	-0.699	0.629	0.427
ENDOG	-0.839	-0.699	-0.692	-0.741	0.615	0.741	0.783	0.86	-0.79	0.601	0.769	-0.329	-0.552	-0.741	0.867	-0.93	0.79	0.818	-0.469	-0.622
PLCH1	-0.455	-0.601	-0.483	-0.51	0.699	0.322	0.769	0.811	-0.804	0.559	0.497	-0.315	-0.49	-0.657	0.811	-0.58	0.58	0.699	-0.909	-0.287
LOC123289797	0.664	0.538	0.573	0.517	-0.587	-0.559	-0.615	-0.552	0.483	-0.643	-0.385	0.301	0.545	0.741	-0.608	0.79	-0.909	-0.671	0.364	0.301
SERPINB10	0.413	0.483	0.741	0.566	-0.329	-0.462	-0.657	-0.552	0.552	-0.469	-0.21	0.923	0.566	0.434	-0.629	0.441	-0.517	-0.517	0.503	0.72
MYOM2	-0.944	-0.776	-0.636	-0.727	0.748	0.839	0.678	0.664	-0.622	0.72	0.594	-0.133	-0.51	-0.818	0.734	-0.86	0.727	0.657	-0.266	-0.49
LOC123286044	0.839	0.727	0.657	0.678	-0.804	-0.797	-0.811	-0.706	0.72	-0.797	-0.531	0.21	0.622	0.944	-0.797	0.874	-0.853	-0.727	0.476	0.364
